# Supplementary material for: Scaling of Rotational Constants
Source: Molecules. 2024 Dec 12;29(24):5874. doi: 10.3390/molecules29245874 (PMC11677491; doi:10.3390/molecules29245874)
Supplement: Supplementary file 1 [file molecules-29-05874-s001.zip]

Archive with 1 entries (1 files):
- molecules-3331008-supplementary.xlsx
